# Supplementary material for: Preparation and Gas-Sensing Properties of Two-Dimensional Molybdenum Disulfide/One-Dimensional Copper Phthalocyanine Heterojunction
Source: Sensors (Basel). 2023 Nov 22;23(23):9321. doi: 10.3390/s23239321 (PMC10708874; doi:10.3390/s23239321)
Supplement: Supplementary file 1 [file sensors-23-09321-s001.zip]

Archive with 1 entries (1 files):
- sensors-2707469-supplementary.pdf
